# Supplementary material for: Development of cell labeling and gene editing tools in urochordate Ciona
Source: Mar Life Sci Technol. 2025 Jun 3;7(4):730–41. doi: 10.1007/s42995-025-00300-1 (PMC12662927; doi:10.1007/s42995-025-00300-1)
Supplement: Supplementary file 1 — Supplementary file1 (XLSX 122 KB) [file 42995_2025_300_MOESM1_ESM.xlsx]

## Sheet: Table S1
Table S1 Gateway vectors constructed and used in this study.
ID	Plasmid name	Description
Destination Vector, Ampicillin
De-01	pMGD	R3-ccdB/Cm-R5>R1-ccdB/Cm-R2
De-02	pMGD-N-BFP	R3-ccdB/Cm-R5>BFP::R1-ccdB/Cm-R2
De-03	pMGD-C-BFP	R3-ccdB/Cm-R5>R1-ccdB/Cm-R2::BFP
De-04	pMGD-N-CFP	R3-ccdB/Cm-R5>CFP::R1-ccdB/Cm-R2
De-05	pMGD-C-CFP	R3-ccdB/Cm-R5>R1-ccdB/Cm-R2::CFP
De-06	pMGD-N-YFP	R3-ccdB/Cm-R5>YFP::R1-ccdB/Cm-R2
De-07	pMGD-C-YFP	R3-ccdB/Cm-R5>R1-ccdB/Cm-R2::YFP
De-08	pMGD-N-mVenus	R3-ccdB/Cm-R5>mVenus::R1-ccdB/Cm-R2
De-09	pMGD-C-mVenus	R3-ccdB/Cm-R5>R1-ccdB/Cm-R2::mVenus
De-10	pMGD-N-GFP	R3-ccdB/Cm-R5>GFP::R1-ccdB/Cm-R2
De-11	pMGD-C-GFP	R3-ccdB/Cm-R5>R1-ccdB/Cm-R2::GFP
De-12	pMGD-N-mCherry	R3-ccdB/Cm-R5>mCherry::R1-ccdB/Cm-R2
De-13	pMGD-C-mCherry	R3-ccdB/Cm-R5>R1-ccdB/Cm-R2::mCherry
De-14	pMGD-N-mKate2	R3-ccdB/Cm-R5>mKate2::R1-ccdB/Cm-R2
De-15	pMGD-C-mKate2	R3-ccdB/Cm-R5>R1-ccdB/Cm-R2::mKate2
Promoter entry clone, Kanamycin
En-01	pEN-multidom	L3-multidom-L5
En-02	pEN-eBraBpFog	L3-eBraBpFog-L5
ORF entry clone, Spectinomycin
En-03	pEN-hActin	L1-hActin-L2
En-04	pEN-GAP43	L1-GAP43-L2
En-05	pEN-Nup50	L1-Nup50-L2
En-06	pEN-TalinA	L1-TalinA-L2
En-07	pEN-EB1	L1-EB1-L2
En-08	pEN-Ensconsin::3 × GFP	L1-Ensconsin::3 × GFP-L2
Expression Clone, Ampicillin
Ex-01	B3-eBra-bpFOG-B5>B1-GAP43-B2::GFP
Ex-02	B3-eBra-bpFOG-B5>B1-Nup50-B2::mCherry
Ex-03	B3-eBra-bpFOG-B5>mCherry::B1-talinA-B2
Ex-04	B3-eBra-bpFOG-B5>B1-Ensconsin::3 × GFP-B2
Ex-05	B3-eMultidom-bpBra-B5>B1-Ensconsin::3 × GFP-B2
Ex-06	B3-eBra-bpFOG-B5>B1-EB1-B2::mCherry
Ex-07	B3-eBra-bpFOG-B5>mCherry::B1-hActin-B2

## Sheet: Table S2
Table S2 Details of the construct and DNA used in each electroporation.
Experiment	Number	Vector	Vector amount	PCR product	PCR product volume
Gene expression	1	B3-eBra-bpFOG-B5>mCherry::B1-talinA-B2	40μg
	2	B3-eBra-bpFOG-B5>B1-Ensconsin::3 × GFP-B2	40μg
	3	B3-eBra-bpFOG-B5>B1-GAP43-B2::GFP	20μg
	4	B3-eBra-bpFOG-B5>B1-Nup50-B2::mCherry	20μg
	5	B3-eMultidom-bpBra-B5>B1-Ensconsin::3 × GFP-B2	20μg
	6	eBra-bpFOG>mCherry	20μg
	7	B3-eBra-bpFOG-B5>B1-EB1-B2::mCherry	40μg
	8	B3-eBra-bpFOG-B5>mCherry::B1-hActin-B2	40μg
Gene knockout	1	Cr-Ef1α>NLS::Cas9::NLS	40μg	Cr-ebf sgRNA	60μl
	2	Cr-Ef1α>NLS::Cas9::NLS::mCherry	40μg	Cr-ebf sgRNA	60μl
	3	Cr-Ef1α>NLS::Cas9::NLS::P2A::mCherry	40μg	Cr-ebf sgRNA	60μl
	4	Cr-Ef1α>NLS::Cas9::NLS::P2A::mCherry	40μg	Cr-ChM-1-sgRNA1	60μl
	5	Cr-Ef1α>NLS::Cas9::NLS::P2A::mCherry	40μg	Cr-ChM-1-sgRNA2	60μl
	6	Cs-Brachyury>NLS::Cas9::NLS::P2A::mCherry	40μg	Cr-ChM-1-sgRNA2	60μl
	7	Cs-Brachyury>NLS::Cas9::NLS::P2A::mCherry	40μg	Control-sgRNA	60μl
	8	Cs-Brachyury>NLS::Cas9::NLS	30μg	Cr-ChM-1-sgRNA2	60μl
		Cr-ChM-1-sgRNA2-Cas9-sensor	10μg
	9	Cs-Brachyury>NLS::Cas9::NLS	30μg	Control-sgRNA	60μl
		Cr-ChM-1-sgRNA2-Cas9-sensor	10μg
Gene knockdown	1	Cs-Brachyury>NLS::dCas9::NLS::KRAB::P2A::mCherry	40μg	Cr-eBra-sgRNA	60μl
	2	Cs-Brachyury>NLS::dCas9::NLS::KRAB::P2A::mCherry	40μg	Control-sgRNA	60μl

## Sheet: Table S3
Table S3 The sequences of the primers used in this study.
Oligo name	Sequences 5’ to 3’	application
Pst I	TTTTTTAAGCTTGGCCGGCCTGCAGCATTATTTGCAGATCA	Construct Gateway desitination vector
M13 reverse	CAGGAAACAGCTATGAC
BFP-GW-F1	GTGATAAACTTAGATATGAGCGAGCTGATTAAGGAGAACA
BFP-GW-R1	AGCTGGAATTCCGATTTAATTAAGCTTGTGCCCCAGTTTG
BFP-GW-F2	ATCCATTTAAATAGGCAGAAAAAATGAGCGAGCTGATTAAGGAGAACA
BFP-GW-R2	TGTGATAAACAAAGGATTAAGCTTGTGCCCCAGTTTGCTA
EGFP-GW-F1	GTGATAAACTTAGATATGGTGAGCAAGGGCGAGGAGCTGT
EGFP-GW-R1	AGCTGGAATTCCGATTTACTTGTACAGCTCGTCCATGCCG
EGFP-GW-F2	ATCCATTTAAATAGGCAGAAAAAATGGTGAGCAAGGGCGAGGAGCTGT
EGFP-GW-R2	TGTGATAAACAAAGGCTTGTACAGCTCGTCCATGCCGAGA
mCherry-GW-F1	GTGATAAACTTAGATATGGTGAGCAAGGGCGAGGAGGATA
mCherry-GW-F2	ATCCATTTAAATAGGCAGAAAAAATGGTGAGCAAGGGCGAGGAGGATA
mCherry-GW-R2	TGTGATAAACAAAGGCTTGTACAGCTCGTCCATGCCG
mKate2-GW-F1	GTGATAAACTTAGATATGGTGAGCGAGCTGATTAAGGAGA
mKate2-GW-R1	AGCTGGAATTCCGATTTATCTGTGCCCCAGTTTGCTAGGG
mKate2-GW-F2	ATCCATTTAAATAGGCAGAAAAAATGGTGAGCGAGCTGATTAAGGAGA
mKate2-GW-R2	TGTGATAAACAAAGGTCTGTGCCCCAGTTTGCTAGGGAGG
MultidomAttB3	ATAAAGTAGGCTAATACGGATCGGTTTCTTTTAA	Construct Gateway L3-L5 entry clone
MultidomAttB5	CAAAAGTTGGGTTGATGACGTCATTATAGGTTTGT
attB3 adaptor	GGGGACAAGTTTGTATAATAAAGTAGGCT
attB5 adaptor	GGGGACCACTTTGTATACAAAAGTTGGGT
hAct5	ATGGATGATGATATCGCCGCG	Construct Gateway L1-L2 entry clone
hAct3	CTAGAAGCATTTGCGGTGGAC
Nup50f	CAGAAAAAATGTCGAAGAGAGTAGCTGA
Nup50r	TAAAAGTTCGACCAGTTCGTCT
talinA5	ATTTTGGAAGCCGCAAAATCA
talinA3	TTAATCGGATTCAGAATCATC
EB1f	CAGAAAAAATGGCCGCTGTGAATGTGTTT
EB1r	ATATTCCTCCTGCTGTTCAAC
Cas9-F1	TAATGAGAATTCCAGCTGAGCGCCG	Construct Cas9 expression vector
Cas9-R1	ACCTACCTTGCGCTTTTTCTTGGGA
mCherry-F3	AAGCGCAAGGTAGGTATGGTGAGCAAGGGC
mCherry-R3	CTGGAATTCTCATTACTTGTACAGCTCGTC
Cas9-P2A-mCherry-F1	TGCTGAAACAAGCCGGAGATGTCGAAGAGAATCCTGGACCGATGGTGAGCAAGGGCGAGGA
Cas9-P2A-mCherry-R1	CGGCTTGTTTCAGCAGAGAGAAGTTTGTTGCTCCGCTTCCACCTACCTTGCGCTTTTTCT
Cs-Brap-F7a	ATTAATTAAGGCGCGCCTTGGGCGTTGTTGTCTGCCAGTAGT	Clone Cs-Brachyury Promoter, Construct Cas9/dCas9 expression vector
Cs-BraP-R3a	GCCATGGTTGCGGCCGCGATAAATATGATATAATTTGTCTGT
dCas9-F1	GGACTGGCTATCGGGACTAATAGCG	Construct dCas9 expression vector
dCas9-R1	GACGATAGCGTCCACGTCGTAGTCT
dCas9-F2	GTGGACGCTATCGTCCCTCAGAGCT
dCas9-R2	CCCGATAGCCAGTCCGATAGAATAC
KRAB-F1	AAGCGCAAGGTAGGTGGAGGAAGTGGCGGGTCAGGGTCGATGGATGCTAAGTCACTAACTGCC
KRAB-R1	CTGGAATTCTCATTACACCAGCCAGGGCTCTTCT
KRAB-R2	CGGCTTGTTTCAGCAGAGAGAAGTTTGTTGCTCCGCTTCCCACCAGCCAGGGCTCTTCT
CMV-F1	ATTAATTAAGGCGCGCCTAGTTATTAATAGTAATCAATTACGGGGTC
CMV-R1	GCCATGGTTGCGGCCGCGATCTGACGGTTCACTAAACCAGCT
sgRNA(F+E)-F1	GGTATAGATAGAGACCGAGAGAGGG	Construct sgRNA expression vector
sgRNA(F+E)-R1	GGCGCGCCTTAATTAATACGTAAGG
hU6-F1	TAATTAAGGCGCGCCAAGGTCGGGCAGGAAGAGG
hU6-R1	GTCTCTATCTATACCGGTGTTTCGTCCTTTCCACAAG
hU6-R2	CAAAGCATCTATACCGGTGTTTCGTCCTTTCCACAAG
sgRNA(F+E)-control-F1	GGTATAGATGCTTTGCTACGATCTACATTGT
Cr-ChM-G1F	AGATGCGATGGGTCGACAGAGGCAT
Cr-ChM-G1R	AAACATGCCTCTGTCGACCCATCGC
Cr-ChM-G2F	AGATGGAAACGAAGACAGCCAACTC
Cr-ChM-G2R	AAACGAGTTGGCTGTCTTCGTTTCC
Cr-eBra-g2F	AGATGTTGTGACGTAACACCAGATA
Cr-eBra-g2R	AAACTATCTGGTGTTACGTCACAAC
hCXCR4-G2F	AGATGCAGGTAGCAAAGTGACGCCGA
hCXCR4-G2R	AAACTCGGCGTCACTTTGCTACCTGC
Cas9-sensor-CMV-F1	CATCAATGTATCTTACGTTACATAACTTACGGTAAATGGC	Construct Cas9 sensor
Cas9-sensor-CMV-R1	GTCGACTGCAGAATTCAGCTCTGCTTATATAGACCTCCCAC
Cas9-sensor-mCherry-F1	CTCAAGCTTCGAATTGCCACCATGGTGAGCAAGGGCGAGG
Cas9-sensor-mCherry-R1	AGAGTCGCGGCCGCTTTACTTGTACAGCTCGTCCATGCC
Cas9-sensor-SV40polyA-F1	AGCGGCCGCGACTCTAGATCATAAT
Cas9-sensor-SV40polyA-R1	TAAGATACATTGATGAGTTTGGACA
Ciona-Cas9-sensor-F1	ATATATGGAGTTCCGGGTTTAGTGAACCGTCAGATCCGCT
Ciona-Cas9-sensor-R1	TCGACTGCAGAATTCTAAGATACATTGATGAGTTTGGACA
Ciona-Cas9-sensor-F2	GAATTCTGCAGTCGACGGTACCGCG
Ciona-Cas9-sensor-R2	CGGAACTCCATATATGGGCTATGAA
Cs-BraP-F7d	CGTCAGATCCGCTAGCTTGGGCGTTGTTGTCTGCCAGTAGT	Clone Cs-Brachyury Promoter, Construct Cas9 sensor
Cs-BraP-R3d	CTTGAGCTCGAGATCTGATAAATATGATATAATTTGTCTGT
Cs-BraP-F7e	ATGTATCTTAGAATTCTTGGGCGTTGTTGTCTGCCAGTAGT
Cs-BraP-R3e	CCGCGGTACCGTCGACGATAAATATGATATAATTTGTCTGT
Cr-ChM-G2-sensor-F1	GATCGAAACGAAGACAGCCAACTCTGG	Construct Cas9 sensor
Cr-ChM-G2-sensor-R1	AGCTCCAGAGTTGGCTGTCTTCGTTTC
hCXCR4-Rt-F1	GAAGCTGTTGGCTGAAAAGG	Detect hCXCR4 expression level in HEK293T cells
hCXCR4-Rt-R1	CTCACTGACGTTGGCAAAGA
hGAPDH-Rt-F1	TGACCTGCCGTCTAGAAAAACC	Reference gene in HEK293T cells
hGAPDH-Rt-R1	GTCAAAGGTGGAGGAGTGGGT
Cr-Brachyury-Rt-F1	AACTTTGGTTCGCACTGGATGAAA	Detect Cr-Brachyury expression level in Ciona embyros
Cr-Brachyury-Rt-R1	GAAATGAATGCGAGGCAACGACT
U6-F	TGTACTTGCTTCGGCAGTACATA	Reference gene in Ciona embyros
U6-R	AGGAACGCTTCACGATTTTG
U6-Forward	TGGCGGGTGTATTAAACCAC	Amplify sgRNA cassette from sgRNA expression plasmid
sgRNA-reverse	GGATTTCCTTACGCGAAATACG

## Sheet: Table S4
Table S4 Fluorescent tags and construction details of the Gateway destination vectors employed in this study.
ID	Fluorescent protein	Forward Primer	Reverse Primer	Template	application
De-03	C-terminal BFP	BFP-GW-F1	BFP-GW-R1	Mesp>BFP(a gift from Dr. Wei Wang)	Cloning into EcoR V site of pMGD (C-terminal tags)
De-05	C-terminal CFP	EGFP-GW-F1	EGFP-GW-R1	Mesp>CFP::C1(a gift from Dr. Wei Wang)
De-07	C-terminal YFP	EGFP-GW-F1	EGFP-GW-R1	Mesp>YFP::C1(a gift from Dr. Wei Wang)
De-09	C-terminal mVenus	EGFP-GW-F1	EGFP-GW-R1	COEBoss(bpFog)>Venus(a gift from Dr. Wei Wang)
De-11	C-terminal GFP	EGFP-GW-F1	EGFP-GW-R1	pEGFP-C1(Clonetech)
De-13	C-terminal mCherry	mCherry-GW-F1	EGFP-GW-R1	pmCherry-C1(Clonetech)
De-15	C-terminal mKate2	mKate2-GW-F1	mKate2-GW-R1	Mesp>hCD4::mKate(a gift from Dr. Wei Wang)
De-02	N-terminal BFP	BFP-GW-F2	BFP-GW-R2	Mesp>BFP(a gift from Dr. Wei Wang)	Cloning into StuI site of pMGD (C-terminal tags)
De-04	N-terminal CFP	EGFP-GW-F2	EGFP-GW-R2	Mesp>CFP::C1(a gift from Dr. Wei Wang)
De-06	N-terminal YFP	EGFP-GW-F2	EGFP-GW-R2	Mesp>YFP::C1(a gift from Dr. Wei Wang)
De-08	N-terminal mVenus	EGFP-GW-F2	EGFP-GW-R2	COEBoss(bpFog)>Venus(a gift from Dr. Wei Wang)
De-10	N-terminal GFP	EGFP-GW-F2	EGFP-GW-R2	pEGFP-C1(Clonetech)
De-12	N-terminal mCherry	mCherry-GW-F2	mCherry-GW-R2	pmCherry-C1(Clonetech)
De-14	N-terminal mKate2	mKate2-GW-F2	mKate2-GW-R2	Mesp>hCD4::mKate(a gift from Dr. Wei Wang)

## Sheet: Table S5
Table S5 Construction details of the Gateway entry vectors utilized in this study.
ID	Gene	Forward Primer	Reverse Primer	Template	application
En-01	eMultidom	MultidomAttB3	MultidomAttB5	construct 3(Oda-Ishii and Gregorio, 2007)	Obtain DNA fragments for PCR
En-01	attB3-eMultidom-attB5	attB3 adaptor	attB5 adaptor	purified PCR product of construct 3	Recombined with the donor vector pDONR-221-P3/P5 using Gateway™ BP Clonase™ II Enzyme mix
En-03	hActin	hAct5	hAct3	Human cDNA	Cloned into the pCR®8/GW/TOPO® vector (Invitrogen, USA) using TOPO® TA cloning
En-05	Nup50	Nup50f	Nup50r	Ci-Bra>Nup50-Mrfp(Oda-Ishii and Gregorio, 2007)
En-06	TalinA	talinA5	talinA3	Talin-a I/LWEQ dsRed(Singiser and McCann, 2006)
En-07	EB1	EB1f	EB1r	Ciona robusta cDNA

## Sheet: Table S6
Table S6 The CRISPR vectors constructed in this study.
Plasmid	application	Obtain DNA fragments
Cr-Ef1α>NLS::Cas9::NLS::mCherry	ubiquitous Cas9 expression in Ciona	amplified using primer pairs Cas9-F1 and Cas9-R1 from Cr-Ef1α>NLS::Cas9::NLS (Addgene #59987)
		amplified using primer pairs mCherry-F3 and mCherry-R3 from pmCherry-C1 (Clonetech)
Cr-Ef1α>NLS::Cas9::NLS::P2A::mCherry	ubiquitous Cas9 expression in Ciona	amplified using primer pairs Cas9-F1 and Cas9-P2A-mCherry-R1 from Cr-Ef1α>NLS::Cas9::NLS (Addgene #59987)
		amplified using primer pairs Cas9-P2A-mCherry-F1 and mCherry-R3 from pmCherry-C1 (Clonetech)
Cs-Brachyury > NLS::Cas9::NLS::P2A::mCherry	cell-specific Cas9 expression in Ciona	Cr-Ef1α>NLS::Cas9::NLS::P2A::mCherry was linearized by AscI and NotI
		amplified using primer pairs Cs-Brap-F7a and Cs-BraP-R3a from gnome DNA of Ciona savignyi
Cr-Ef1α>NLS::dCas9::NLS	ubiquitous Cas9 expression in Ciona	amplified using primer pairs dCas9-F1 and dCas9-R1 from Cr-Ef1α>NLS::Cas9::NLS (Addgene #59987)
		amplified using primer pairs dCas9-F2 and dCas9-R2 from Cr-Ef1α>NLS::Cas9::NLS (Addgene #59987)
Cr-Ef1α>NLS::dCas9::NLS::KRAB	ubiquitous dCas9-KRAB expression in Ciona	amplified using primer pairs Cas9-F1 and Cas9-R1 from Cr-Ef1α>NLS::dCas9::NLS
		amplified using primer pairs KRAB-F1 and KRAB-R1 from human genome DNA
Cr-Ef1α>NLS::dCas9::NLS::KRAB::P2A::mCherry	ubiquitous dCas9-KRAB expression in Ciona	amplified using primer pairs Cas9-P2A-mCherry-F1 and Cas9-R1 from Cr-Ef1α>NLS::dCas9::NLS::mCherry
		amplified using primer pairs KRAB-F1 and KRAB-R2 from human genome DNA
CMV>NLS::dCas9::NLS	ubiquitous dCas9 expression in HEK293T cells	Cr-Ef1α>NLS::dCas9::NLS was linearized by AscI and NotI
		amplified using primer pairs CMV-F1 and CMV-R1 from pEGFP-C1 (Clontech)
CMV>NLS::dCas9::NLS::KRAB	ubiquitous dCas9 expression in HEK293T cells	Cr-Ef1α>NLS::dCas9::NLS::KRAB was linearized by AscI and NotI
		amplified using primer pairs CMV-F1 and CMV-R1 from pEGFP-C1 (Clontech)
CMV>NLS::dCas9::NLS::KRAB::P2A::mCherry	ubiquitous dCas9 expression in HEK293T cells	Cr-Ef1α>NLS::dCas9::NLS::KRAB::P2A::mCherry was linearized by AscI and NotI
		amplified using primer pairs CMV-F1 and CMV-R1 from pEGFP-C1 (Clontech)
Cs-Brachyury>NLS::dCas9::NLS::KRAB::P2A::mCherry	cell-specific dCas9 expression in Ciona	Cr-Ef1α>NLS::dCas9::NLS::KRAB::P2A::mCherry was linearized by AscI and NotI
		amplified using primer pairs Cs-Brap-F7a and Cs-BraP-R3a from gnome DNA of Ciona savignyi
hU6>sgRNA(F+E)	Empty human cell sgRNA expression vector	amplified using primer pairs sgRNA(F+E)-F1 and sgRNA(F+E)-R1 from Cr-U6>sgRNA(F+E) (Addgene #59986)
		amplified using primer pairs hU6-F1 and hU6-R1 from P2U6 (a gift from Dr. Weiyang Shi)
hU6>Control-sgRNA	Control-sgRNA expression vector in HEK293T cells	amplified using primer pairs sgRNA(F+E)-control-F1 and sgRNA(F+E)-R1 from Cr-U6>Control-sgRNA(F+E) (Addgene #60006)
		amplified using primer pairs hU6-F1 and hU6-R2 from P2U6 (a gift from Dr. Weiyang Shi)
CMV>mCherry-CMV>EGFP	Cas9 sensor plasmid backbone in HEK293T cells	pEGFP-C1 (Clontech) was linearized by EcoRI
		amplified using primer pairs Cas9-sensor-CMV-F1 and Cas9-sensor-CMV -R1 from pEGFP-C1 (Clontech)
		amplified using primer pairsCas9-sensor-mCherry-F1 and Cas9-sensor-mCherry-R1 from pEGFP-C1 (Clontech)
		amplified using primer pairs Cas9-sensor-SV40polyA-F1 and Cas9-sensor-SV40polyA-R1 from pEGFP-C1 (Clontech)
mCherry-EGFP	Empty Cas9 sensor vector	amplified using primer pairs Ciona-Cas9-sensor-F1 and Ciona-Cas9-sensor-R1 from CMV::EGFP-CMV::mCherry
		amplified using primer pairs Ciona-Cas9-sensor-F2 and Ciona-Cas9-sensor-R2 from CMV::EGFP-CMV::mCherry
Cs-Brachyury>mCherry-Cs-Brachyury>EGFP	Cas9 sensor plasmid backbone in Ciona	mCherry-EGFP was linearized by BglII and BshTI
		mCherry-EGFP was linearized by HindIII and SalI
		amplified using primer pairs Cs-Brap-F7d and Cs-BraP-R3d from gnome DNA of Ciona savignyi
		amplified using primer pairs Cs-Brap-F7e and Cs-BraP-R3e from gnome DNA of Ciona savignyi

## Sheet: Table S7
Table S7 The sequences of the vectors used in this study.
ID	Vector	Full sequence
De-01	pMGD	GGTACCAAGTGCTTGAAATGCTAAATGTTTTCAATTTTTCGCCATTAAGACAAGCCTACACAAATGCTTCTATAAATTATGCCAAGCACGTTAGCAGCTTCTACGAGCCCCAACCACTATTAATTCGAACAGCATGTTTTTTTGCAGTGCGCAATGTTTAACACACTATATTATCAATACTACTAAAGATAACACATACCAATGCATTTCGTCTCAAAGAGAATTTTATTCTCTTCACGACGAAAAAAAAAGTTTTGCTCTATTTCCAACAACAACAAAAATATGAGTAATTTATTCAAACGGTTTGCTTAAGAGATAAGAAAAAAGTGACCACTATTAATTCGAACGCGGCGTAAGCTTACCTTAATCTCAAGAAGAGCAAAACAAAAGCAACTAATG…
De-02	pMGD-N-BFP	GGTACCAAGTGCTTGAAATGCTAAATGTTTTCAATTTTTCGCCATTAAGACAAGCCTACACAAATGCTTCTATAAATTATGCCAAGCACGTTAGCAGCTTCTACGAGCCCCAACCACTATTAATTCGAACAGCATGTTTTTTTGCAGTGCGCAATGTTTAACACACTATATTATCAATACTACTAAAGATAACACATACCAATGCATTTCGTCTCAAAGAGAATTTTATTCTCTTCACGACGAAAAAAAAAGTTTTGCTCTATTTCCAACAACAACAAAAATATGAGTAATTTATTCAAACGGTTTGCTTAAGAGATAAGAAAAAAGTGACCACTATTAATTCGAACGCGGCGTAAGCTTACCTTAATCTCAAGAAGAGCAAAACAAAAGCAACTAATG…
De-03	pMGD-C-BFP	GGTACCAAGTGCTTGAAATGCTAAATGTTTTCAATTTTTCGCCATTAAGACAAGCCTACACAAATGCTTCTATAAATTATGCCAAGCACGTTAGCAGCTTCTACGAGCCCCAACCACTATTAATTCGAACAGCATGTTTTTTTGCAGTGCGCAATGTTTAACACACTATATTATCAATACTACTAAAGATAACACATACCAATGCATTTCGTCTCAAAGAGAATTTTATTCTCTTCACGACGAAAAAAAAAGTTTTGCTCTATTTCCAACAACAACAAAAATATGAGTAATTTATTCAAACGGTTTGCTTAAGAGATAAGAAAAAAGTGACCACTATTAATTCGAACGCGGCGTAAGCTTACCTTAATCTCAAGAAGAGCAAAACAAAAGCAACTAATG…
De-04	pMGD-N-CFP	GGTACCAAGTGCTTGAAATGCTAAATGTTTTCAATTTTTCGCCATTAAGACAAGCCTACACAAATGCTTCTATAAATTATGCCAAGCACGTTAGCAGCTTCTACGAGCCCCAACCACTATTAATTCGAACAGCATGTTTTTTTGCAGTGCGCAATGTTTAACACACTATATTATCAATACTACTAAAGATAACACATACCAATGCATTTCGTCTCAAAGAGAATTTTATTCTCTTCACGACGAAAAAAAAAGTTTTGCTCTATTTCCAACAACAACAAAAATATGAGTAATTTATTCAAACGGTTTGCTTAAGAGATAAGAAAAAAGTGACCACTATTAATTCGAACGCGGCGTAAGCTTACCTTAATCTCAAGAAGAGCAAAACAAAAGCAACTAATG…
De-05	pMGD-C-CFP	GGTACCAAGTGCTTGAAATGCTAAATGTTTTCAATTTTTCGCCATTAAGACAAGCCTACACAAATGCTTCTATAAATTATGCCAAGCACGTTAGCAGCTTCTACGAGCCCCAACCACTATTAATTCGAACAGCATGTTTTTTTGCAGTGCGCAATGTTTAACACACTATATTATCAATACTACTAAAGATAACACATACCAATGCATTTCGTCTCAAAGAGAATTTTATTCTCTTCACGACGAAAAAAAAAGTTTTGCTCTATTTCCAACAACAACAAAAATATGAGTAATTTATTCAAACGGTTTGCTTAAGAGATAAGAAAAAAGTGACCACTATTAATTCGAACGCGGCGTAAGCTTACCTTAATCTCAAGAAGAGCAAAACAAAAGCAACTAATG…
De-06	pMGD-N-YFP	GGTACCAAGTGCTTGAAATGCTAAATGTTTTCAATTTTTCGCCATTAAGACAAGCCTACACAAATGCTTCTATAAATTATGCCAAGCACGTTAGCAGCTTCTACGAGCCCCAACCACTATTAATTCGAACAGCATGTTTTTTTGCAGTGCGCAATGTTTAACACACTATATTATCAATACTACTAAAGATAACACATACCAATGCATTTCGTCTCAAAGAGAATTTTATTCTCTTCACGACGAAAAAAAAAGTTTTGCTCTATTTCCAACAACAACAAAAATATGAGTAATTTATTCAAACGGTTTGCTTAAGAGATAAGAAAAAAGTGACCACTATTAATTCGAACGCGGCGTAAGCTTACCTTAATCTCAAGAAGAGCAAAACAAAAGCAACTAATG…
De-07	pMGD-C-YFP	GGTACCAAGTGCTTGAAATGCTAAATGTTTTCAATTTTTCGCCATTAAGACAAGCCTACACAAATGCTTCTATAAATTATGCCAAGCACGTTAGCAGCTTCTACGAGCCCCAACCACTATTAATTCGAACAGCATGTTTTTTTGCAGTGCGCAATGTTTAACACACTATATTATCAATACTACTAAAGATAACACATACCAATGCATTTCGTCTCAAAGAGAATTTTATTCTCTTCACGACGAAAAAAAAAGTTTTGCTCTATTTCCAACAACAACAAAAATATGAGTAATTTATTCAAACGGTTTGCTTAAGAGATAAGAAAAAAGTGACCACTATTAATTCGAACGCGGCGTAAGCTTACCTTAATCTCAAGAAGAGCAAAACAAAAGCAACTAATG…
De-08	pMGD-N-mVenus	GGTACCAAGTGCTTGAAATGCTAAATGTTTTCAATTTTTCGCCATTAAGACAAGCCTACACAAATGCTTCTATAAATTATGCCAAGCACGTTAGCAGCTTCTACGAGCCCCAACCACTATTAATTCGAACAGCATGTTTTTTTGCAGTGCGCAATGTTTAACACACTATATTATCAATACTACTAAAGATAACACATACCAATGCATTTCGTCTCAAAGAGAATTTTATTCTCTTCACGACGAAAAAAAAAGTTTTGCTCTATTTCCAACAACAACAAAAATATGAGTAATTTATTCAAACGGTTTGCTTAAGAGATAAGAAAAAAGTGACCACTATTAATTCGAACGCGGCGTAAGCTTACCTTAATCTCAAGAAGAGCAAAACAAAAGCAACTAATG…
De-09	pMGD-C-mVenus	GGTACCAAGTGCTTGAAATGCTAAATGTTTTCAATTTTTCGCCATTAAGACAAGCCTACACAAATGCTTCTATAAATTATGCCAAGCACGTTAGCAGCTTCTACGAGCCCCAACCACTATTAATTCGAACAGCATGTTTTTTTGCAGTGCGCAATGTTTAACACACTATATTATCAATACTACTAAAGATAACACATACCAATGCATTTCGTCTCAAAGAGAATTTTATTCTCTTCACGACGAAAAAAAAAGTTTTGCTCTATTTCCAACAACAACAAAAATATGAGTAATTTATTCAAACGGTTTGCTTAAGAGATAAGAAAAAAGTGACCACTATTAATTCGAACGCGGCGTAAGCTTACCTTAATCTCAAGAAGAGCAAAACAAAAGCAACTAATG…
De-10	pMGD-N-GFP	GGTACCAAGTGCTTGAAATGCTAAATGTTTTCAATTTTTCGCCATTAAGACAAGCCTACACAAATGCTTCTATAAATTATGCCAAGCACGTTAGCAGCTTCTACGAGCCCCAACCACTATTAATTCGAACAGCATGTTTTTTTGCAGTGCGCAATGTTTAACACACTATATTATCAATACTACTAAAGATAACACATACCAATGCATTTCGTCTCAAAGAGAATTTTATTCTCTTCACGACGAAAAAAAAAGTTTTGCTCTATTTCCAACAACAACAAAAATATGAGTAATTTATTCAAACGGTTTGCTTAAGAGATAAGAAAAAAGTGACCACTATTAATTCGAACGCGGCGTAAGCTTACCTTAATCTCAAGAAGAGCAAAACAAAAGCAACTAATG…
De-11	pMGD-C-GFP	GGTACCAAGTGCTTGAAATGCTAAATGTTTTCAATTTTTCGCCATTAAGACAAGCCTACACAAATGCTTCTATAAATTATGCCAAGCACGTTAGCAGCTTCTACGAGCCCCAACCACTATTAATTCGAACAGCATGTTTTTTTGCAGTGCGCAATGTTTAACACACTATATTATCAATACTACTAAAGATAACACATACCAATGCATTTCGTCTCAAAGAGAATTTTATTCTCTTCACGACGAAAAAAAAAGTTTTGCTCTATTTCCAACAACAACAAAAATATGAGTAATTTATTCAAACGGTTTGCTTAAGAGATAAGAAAAAAGTGACCACTATTAATTCGAACGCGGCGTAAGCTTACCTTAATCTCAAGAAGAGCAAAACAAAAGCAACTAATG…
De-12	pMGD-N-mCherry	GGTACCAAGTGCTTGAAATGCTAAATGTTTTCAATTTTTCGCCATTAAGACAAGCCTACACAAATGCTTCTATAAATTATGCCAAGCACGTTAGCAGCTTCTACGAGCCCCAACCACTATTAATTCGAACAGCATGTTTTTTTGCAGTGCGCAATGTTTAACACACTATATTATCAATACTACTAAAGATAACACATACCAATGCATTTCGTCTCAAAGAGAATTTTATTCTCTTCACGACGAAAAAAAAAGTTTTGCTCTATTTCCAACAACAACAAAAATATGAGTAATTTATTCAAACGGTTTGCTTAAGAGATAAGAAAAAAGTGACCACTATTAATTCGAACGCGGCGTAAGCTTACCTTAATCTCAAGAAGAGCAAAACAAAAGCAACTAATG…
De-13	pMGD-C-mCherry	GGTACCAAGTGCTTGAAATGCTAAATGTTTTCAATTTTTCGCCATTAAGACAAGCCTACACAAATGCTTCTATAAATTATGCCAAGCACGTTAGCAGCTTCTACGAGCCCCAACCACTATTAATTCGAACAGCATGTTTTTTTGCAGTGCGCAATGTTTAACACACTATATTATCAATACTACTAAAGATAACACATACCAATGCATTTCGTCTCAAAGAGAATTTTATTCTCTTCACGACGAAAAAAAAAGTTTTGCTCTATTTCCAACAACAACAAAAATATGAGTAATTTATTCAAACGGTTTGCTTAAGAGATAAGAAAAAAGTGACCACTATTAATTCGAACGCGGCGTAAGCTTACCTTAATCTCAAGAAGAGCAAAACAAAAGCAACTAATG…
De-14	pMGD-N-mKate2	GGTACCAAGTGCTTGAAATGCTAAATGTTTTCAATTTTTCGCCATTAAGACAAGCCTACACAAATGCTTCTATAAATTATGCCAAGCACGTTAGCAGCTTCTACGAGCCCCAACCACTATTAATTCGAACAGCATGTTTTTTTGCAGTGCGCAATGTTTAACACACTATATTATCAATACTACTAAAGATAACACATACCAATGCATTTCGTCTCAAAGAGAATTTTATTCTCTTCACGACGAAAAAAAAAGTTTTGCTCTATTTCCAACAACAACAAAAATATGAGTAATTTATTCAAACGGTTTGCTTAAGAGATAAGAAAAAAGTGACCACTATTAATTCGAACGCGGCGTAAGCTTACCTTAATCTCAAGAAGAGCAAAACAAAAGCAACTAATG…
De-15	pMGD-C-mKate2	GGTACCAAGTGCTTGAAATGCTAAATGTTTTCAATTTTTCGCCATTAAGACAAGCCTACACAAATGCTTCTATAAATTATGCCAAGCACGTTAGCAGCTTCTACGAGCCCCAACCACTATTAATTCGAACAGCATGTTTTTTTGCAGTGCGCAATGTTTAACACACTATATTATCAATACTACTAAAGATAACACATACCAATGCATTTCGTCTCAAAGAGAATTTTATTCTCTTCACGACGAAAAAAAAAGTTTTGCTCTATTTCCAACAACAACAAAAATATGAGTAATTTATTCAAACGGTTTGCTTAAGAGATAAGAAAAAAGTGACCACTATTAATTCGAACGCGGCGTAAGCTTACCTTAATCTCAAGAAGAGCAAAACAAAAGCAACTAATG…
En-01	pEN-multidom	CTTTCCTGCGTTATCCCCTGATTCTGTGGATAACCGTATTACCGCCTTTGAGTGAGCTGATACCGCTCGCCGCAGCCGAACGACCGAGCGCAGCGAGTCAGTGAGCGAGGAAGCGGAAGAGCGCCCAATACGCAAACCGCCTCTCCCCGCGCGTTGGCCGATTCATTAATGCAGCTGGCACGACAGGTTTCCCGACTGGAAAGCGGGCAGTGAGCGCAACGCAATTAATACGCGTACCGCTAGCCAGGAAGAGTTTGTAGAAACGCAAAAAGGCCATCCGTCAGGATGGCCTTCTGCTTAGTTTGATGCCTGGCAGTTTATGGCGGGCGTCCTGCCCGCCACCCTCCGGGCCGTTGCTTCACAACGTTCAAATCCGCTCCCGGCGGATTTGTCCTACTC…
En-02	pEN-eBraBpFog	CTTTCCTGCGTTATCCCCTGATTCTGTGGATAACCGTATTACCGCCTTTGAGTGAGCTGATACCGCTCGCCGCAGCCGAACGACCGAGCGCAGCGAGTCAGTGAGCGAGGAAGCGGAAGAGCGCCCAATACGCAAACCGCCTCTCCCCGCGCGTTGGCCGATTCATTAATGCAGCTGGCACGACAGGTTTCCCGACTGGAAAGCGGGCAGTGAGCGCAACGCAATTAATACGCGTACCGCTAGCCAGGAAGAGTTTGTAGAAACGCAAAAAGGCCATCCGTCAGGATGGCCTTCTGCTTAGTTTGATGCCTGGCAGTTTATGGCGGGCGTCCTGCCCGCCACCCTCCGGGCCGTTGCTTCACAACGTTCAAATCCGCTCCCGGCGGATTTGTCCTACTC…
En-03	pEN-hActin	CTTTCCTGCGTTATCCCCTGATTCTGTGGATAACCGTATTACCGCCTTTGAGTGAGCTGATACCGCTCGCCGCAGCCGAACGACCGAGCGCAGCGAGTCAGTGAGCGAGGAAGCGGAAGAGCGCCCAATACGCAAACCGCCTCTCCCCGCGCGTTGGCCGATTCATTAATGCAGCTGGCACGACAGGTTTCCCGACTGGAAAGCGGGCAGTGAGCGCAACGCAATTAATACGCGTACCGCTAGCCAGGAAGAGTTTGTAGAAACGCAAAAAGGCCATCCGTCAGGATGGCCTTCTGCTTAGTTTGATGCCTGGCAGTTTATGGCGGGCGTCCTGCCCGCCACCCTCCGGGCCGTTGCTTCACAACGTTCAAATCCGCTCCCGGCGGATTTGTCCTACTC…
En-05	pEN-Nup50	CTTTCCTGCGTTATCCCCTGATTCTGTGGATAACCGTATTACCGCCTTTGAGTGAGCTGATACCGCTCGCCGCAGCCGAACGACCGAGCGCAGCGAGTCAGTGAGCGAGGAAGCGGAAGAGCGCCCAATACGCAAACCGCCTCTCCCCGCGCGTTGGCCGATTCATTAATGCAGCTGGCACGACAGGTTTCCCGACTGGAAAGCGGGCAGTGAGCGCAACGCAATTAATACGCGTACCGCTAGCCAGGAAGAGTTTGTAGAAACGCAAAAAGGCCATCCGTCAGGATGGCCTTCTGCTTAGTTTGATGCCTGGCAGTTTATGGCGGGCGTCCTGCCCGCCACCCTCCGGGCCGTTGCTTCACAACGTTCAAATCCGCTCCCGGCGGATTTGTCCTACTC…
En-06	pEN-TalinA	CTTTCCTGCGTTATCCCCTGATTCTGTGGATAACCGTATTACCGCCTTTGAGTGAGCTGATACCGCTCGCCGCAGCCGAACGACCGAGCGCAGCGAGTCAGTGAGCGAGGAAGCGGAAGAGCGCCCAATACGCAAACCGCCTCTCCCCGCGCGTTGGCCGATTCATTAATGCAGCTGGCACGACAGGTTTCCCGACTGGAAAGCGGGCAGTGAGCGCAACGCAATTAATACGCGTACCGCTAGCCAGGAAGAGTTTGTAGAAACGCAAAAAGGCCATCCGTCAGGATGGCCTTCTGCTTAGTTTGATGCCTGGCAGTTTATGGCGGGCGTCCTGCCCGCCACCCTCCGGGCCGTTGCTTCACAACGTTCAAATCCGCTCCCGGCGGATTTGTCCTACTC…
En-07	pEN-EB1	CTTTCCTGCGTTATCCCCTGATTCTGTGGATAACCGTATTACCGCCTTTGAGTGAGCTGATACCGCTCGCCGCAGCCGAACGACCGAGCGCAGCGAGTCAGTGAGCGAGGAAGCGGAAGAGCGCCCAATACGCAAACCGCCTCTCCCCGCGCGTTGGCCGATTCATTAATGCAGCTGGCACGACAGGTTTCCCGACTGGAAAGCGGGCAGTGAGCGCAACGCAATTAATACGCGTACCGCTAGCCAGGAAGAGTTTGTAGAAACGCAAAAAGGCCATCCGTCAGGATGGCCTTCTGCTTAGTTTGATGCCTGGCAGTTTATGGCGGGCGTCCTGCCCGCCACCCTCCGGGCCGTTGCTTCACAACGTTCAAATCCGCTCCCGGCGGATTTGTCCTACTC…
En-08	pEN-Ensconsin::3×GFP	CTTTCCTGCGTTATCCCCTGATTCTGTGGATAACCGTATTACCGCCTTTGAGTGAGCTGATACCGCTCGCCGCAGCCGAACGACCGAGCGCAGCGAGTCAGTGAGCGAGGAAGCGGAAGAGCGCCCAATACGCAAACCGCCTCTCCCCGCGCGTTGGCCGATTCATTAATGCAGCTGGCACGACAGGTTTCCCGACTGGAAAGCGGGCAGTGAGCGCAACGCAATTAATACGCGTACCGCTAGCCAGGAAGAGTTTGTAGAAACGCAAAAAGGCCATCCGTCAGGATGGCCTTCTGCTTAGTTTGATGCCTGGCAGTTTATGGCGGGCGTCCTGCCCGCCACCCTCCGGGCCGTTGCTTCACAACGTTCAAATCCGCTCCCGGCGGATTTGTCCTACTC…
Ex-02	B3-eBra-bpFOG-B5>B1-Nup50-B2::mCherry	GGTACCAAGTGCTTGAAATGCTAAATGTTTTCAATTTTTCGCCATTAAGACAAGCCTACACAAATGCTTCTATAAATTATGCCAAGCACGTTAGCAGCTTCTACGAGCCCCAACCACTATTAATTCGAACAGCATGTTTTTTTGCAGTGCGCAATGTTTAACACACTATATTATCAATACTACTAAAGATAACACATACCAATGCATTTCGTCTCAAAGAGAATTTTATTCTCTTCACGACGAAAAAAAAAGTTTTGCTCTATTTCCAACAACAACAAAAATATGAGTAATTTATTCAAACGGTTTGCTTAAGAGATAAGAAAAAAGTGACCACTATTAATTCGAACGCGGCGTAAGCTTACCTTAATCTCAAGAAGAGCAAAACAAAAGCAACTAATG…
Ex-03	B3-eBra-bpFOG-B5>mCherry::B1-talinA-B2	GGTACCAAGTGCTTGAAATGCTAAATGTTTTCAATTTTTCGCCATTAAGACAAGCCTACACAAATGCTTCTATAAATTATGCCAAGCACGTTAGCAGCTTCTACGAGCCCCAACCACTATTAATTCGAACAGCATGTTTTTTTGCAGTGCGCAATGTTTAACACACTATATTATCAATACTACTAAAGATAACACATACCAATGCATTTCGTCTCAAAGAGAATTTTATTCTCTTCACGACGAAAAAAAAAGTTTTGCTCTATTTCCAACAACAACAAAAATATGAGTAATTTATTCAAACGGTTTGCTTAAGAGATAAGAAAAAAGTGACCACTATTAATTCGAACGCGGCGTAAGCTTACCTTAATCTCAAGAAGAGCAAAACAAAAGCAACTAATG…
Ex-04	B3-eBra-bpFOG-B5>B1-Ensconsin::3×GFP-B2	GGTACCAAGTGCTTGAAATGCTAAATGTTTTCAATTTTTCGCCATTAAGACAAGCCTACACAAATGCTTCTATAAATTATGCCAAGCACGTTAGCAGCTTCTACGAGCCCCAACCACTATTAATTCGAACAGCATGTTTTTTTGCAGTGCGCAATGTTTAACACACTATATTATCAATACTACTAAAGATAACACATACCAATGCATTTCGTCTCAAAGAGAATTTTATTCTCTTCACGACGAAAAAAAAAGTTTTGCTCTATTTCCAACAACAACAAAAATATGAGTAATTTATTCAAACGGTTTGCTTAAGAGATAAGAAAAAAGTGACCACTATTAATTCGAACGCGGCGTAAGCTTACCTTAATCTCAAGAAGAGCAAAACAAAAGCAACTAATG…
Ex-05	B3-eMultidom-bpBra-B5>B1-Ensconsin::3×GFP-B2	GGTACCAAGTGCTTGAAATGCTAAATGTTTTCAATTTTTCGCCATTAAGACAAGCCTACACAAATGCTTCTATAAATTATGCCAAGCACGTTAGCAGCTTCTACGAGCCCCAACCACTATTAATTCGAACAGCATGTTTTTTTGCAGTGCGCAATGTTTAACACACTATATTATCAATACTACTAAAGATAACACATACCAATGCATTTCGTCTCAAAGAGAATTTTATTCTCTTCACGACGAAAAAAAAAGTTTTGCTCTATTTCCAACAACAACAAAAATATGAGTAATTTATTCAAACGGTTTGCTTAAGAGATAAGAAAAAAGTGACCACTATTAATTCGAACGCGGCGTAAGCTTACCTTAATCTCAAGAAGAGCAAAACAAAAGCAACTAATG…
Ex-06	B3-eBra-bpFOG-B5>B1-EB1-B2::mCherry	GGTACCAAGTGCTTGAAATGCTAAATGTTTTCAATTTTTCGCCATTAAGACAAGCCTACACAAATGCTTCTATAAATTATGCCAAGCACGTTAGCAGCTTCTACGAGCCCCAACCACTATTAATTCGAACAGCATGTTTTTTTGCAGTGCGCAATGTTTAACACACTATATTATCAATACTACTAAAGATAACACATACCAATGCATTTCGTCTCAAAGAGAATTTTATTCTCTTCACGACGAAAAAAAAAGTTTTGCTCTATTTCCAACAACAACAAAAATATGAGTAATTTATTCAAACGGTTTGCTTAAGAGATAAGAAAAAAGTGACCACTATTAATTCGAACGCGGCGTAAGCTTACCTTAATCTCAAGAAGAGCAAAACAAAAGCAACTAATG…
Ex-07	B3-eBra-bpFOG-B5>mCherry::B1-hActin-B2	GGTACCAAGTGCTTGAAATGCTAAATGTTTTCAATTTTTCGCCATTAAGACAAGCCTACACAAATGCTTCTATAAATTATGCCAAGCACGTTAGCAGCTTCTACGAGCCCCAACCACTATTAATTCGAACAGCATGTTTTTTTGCAGTGCGCAATGTTTAACACACTATATTATCAATACTACTAAAGATAACACATACCAATGCATTTCGTCTCAAAGAGAATTTTATTCTCTTCACGACGAAAAAAAAAGTTTTGCTCTATTTCCAACAACAACAAAAATATGAGTAATTTATTCAAACGGTTTGCTTAAGAGATAAGAAAAAAGTGACCACTATTAATTCGAACGCGGCGTAAGCTTACCTTAATCTCAAGAAGAGCAAAACAAAAGCAACTAATG…
	Cr-Ef1α>NLS::Cas9::NLS	GGCGCGCCGTGACGGGAAAACGATAGTCGTTATAACACGAGTATTCATACACCTCGTGCGAGCTTACGAGCTACCGTATATGTTACTTTGTGGGCGAATAAAGGTTTTATAAATATAACATTGGTTTTATAAATAAAACAACGCCATTTTAAAGTCGGTTACATAATTCTGTAACTAGTTCAAATTGAACGGTAAACGTAAATAAAAACCTTGACCGTCTTACCCAATTATATAAAAACACTTTGAACGCTTTTTAAGATGGAAGGGTATGGCCATGCCTAGATAATTCTGTGGACCATCTCACCCCAACCTATTACAGAACGGTCGTAATAATGAAAATGGATACCATTTTAGGCATATAGACTGGTTCCTCTACTTTCTAGAAACGTAAGCAGTATA…
	Cr-Ef1α>NLS::Cas9::NLS::mCherry	GGCGCGCCGTGACGGGAAAACGATAGTCGTTATAACACGAGTATTCATACACCTCGTGCGAGCTTACGAGCTACCGTATATGTTACTTTGTGGGCGAATAAAGGTTTTATAAATATAACATTGGTTTTATAAATAAAACAACGCCATTTTAAAGTCGGTTACATAATTCTGTAACTAGTTCAAATTGAACGGTAAACGTAAATAAAAACCTTGACCGTCTTACCCAATTATATAAAAACACTTTGAACGCTTTTTAAGATGGAAGGGTATGGCCATGCCTAGATAATTCTGTGGACCATCTCACCCCAACCTATTACAGAACGGTCGTAATAATGAAAATGGATACCATTTTAGGCATATAGACTGGTTCCTCTACTTTCTAGAAACGTAAGCAGTATA…
	Cr-Ef1α>NLS::Cas9::NLS::P2A::mCherry	GGCGCGCCGTGACGGGAAAACGATAGTCGTTATAACACGAGTATTCATACACCTCGTGCGAGCTTACGAGCTACCGTATATGTTACTTTGTGGGCGAATAAAGGTTTTATAAATATAACATTGGTTTTATAAATAAAACAACGCCATTTTAAAGTCGGTTACATAATTCTGTAACTAGTTCAAATTGAACGGTAAACGTAAATAAAAACCTTGACCGTCTTACCCAATTATATAAAAACACTTTGAACGCTTTTTAAGATGGAAGGGTATGGCCATGCCTAGATAATTCTGTGGACCATCTCACCCCAACCTATTACAGAACGGTCGTAATAATGAAAATGGATACCATTTTAGGCATATAGACTGGTTCCTCTACTTTCTAGAAACGTAAGCAGTATA…
	Cr-U6>sgRNA(F+E)	AGGCCCTTACGTATTAATTAAGGCGCGCCTGGCGGGTGTATTAAACCACTAAACAAACAATTGCCCCAAGCTCTCTTCACAATTATAAACACTACAAATGTTTGGACAAGAGATTAGCGTGGCTGTGACGAGTAATCTCAAAGGCTTGGTGTAATTGATATTTTATAAGAAGCAGATTAAACTTCAATACAGTTAACACCTCATTTACAAAAAATTGGCTGCCAAAATCGCTAATTAACACATATTTAAAACAATTTCTACAGATATACACAGTATAGTATGATTACTAACTGCATAATAAACAAACATATCCAACAGACACTCACTAATCTGCCATAACAAGCTTCAAAAACTTAAACTCGAAATTTTAGTGAATCTTTTTTTTTAATGAAGATTTTA…
	Cr-U6>Control-sgRNA	AGGCCCTTACGTATTAATTAAGGCGCGCCTGGCGGGTGTATTAAACCACTAAACAAACAATTGCCCCAAGCTCTCTTCACAATTATAAACACTACAAATGTTTGGACAAGAGATTAGCGTGGCTGTGACGAGTAATCTCAAAGGCTTGGTGTAATTGATATTTTATAAGAAGCAGATTAAACTTCAATACAGTTAACACCTCATTTACAAAAAATTGGCTGCCAAAATCGCTAATTAACACATATTTAAAACAATTTCTACAGATATACACAGTATAGTATGATTACTAACTGCATAATAAACAAACATATCCAACAGACACTCACTAATCTGCCATAACAAGCTTCAAAAACTTAAACTCGAAATTTTAGTGAATCTTTTTTTTTAATGAAGATTTTA…
	Cr-U6>ebf-sgRNA	AGGCCCTTACGTATTAATTAAGGCGCGCCTGGCGGGTGTATTAAACCACTAAACAAACAATTGCCCCAAGCTCTCTTCACAATTATAAACACTACAAATGTTTGGACAAGAGATTAGCGTGGCTGTGACGAGTAATCTCAAAGGCTTGGTGTAATTGATATTTTATAAGAAGCAGATTAAACTTCAATACAGTTAACACCTCATTTACAAAAAATTGGCTGCCAAAATCGCTAATTAACACATATTTAAAACAATTTCTACAGATATACACAGTATAGTATGATTACTAACTGCATAATAAACAAACATATCCAACAGACACTCACTAATCTGCCATAACAAGCTTCAAAAACTTAAACTCGAAATTTTAGTGAATCTTTTTTTTTAATGAAGATTTTA…
	Cr-U6>Cr-ChM-1-sgRNA1	AGGCCCTTACGTATTAATTAAGGCGCGCCTGGCGGGTGTATTAAACCACTAAACAAACAATTGCCCCAAGCTCTCTTCACAATTATAAACACTACAAATGTTTGGACAAGAGATTAGCGTGGCTGTGACGAGTAATCTCAAAGGCTTGGTGTAATTGATATTTTATAAGAAGCAGATTAAACTTCAATACAGTTAACACCTCATTTACAAAAAATTGGCTGCCAAAATCGCTAATTAACACATATTTAAAACAATTTCTACAGATATACACAGTATAGTATGATTACTAACTGCATAATAAACAAACATATCCAACAGACACTCACTAATCTGCCATAACAAGCTTCAAAAACTTAAACTCGAAATTTTAGTGAATCTTTTTTTTTAATGAAGATTTTA…
	Cr-U6>Cr-ChM-1-sgRNA2	AGGCCCTTACGTATTAATTAAGGCGCGCCTGGCGGGTGTATTAAACCACTAAACAAACAATTGCCCCAAGCTCTCTTCACAATTATAAACACTACAAATGTTTGGACAAGAGATTAGCGTGGCTGTGACGAGTAATCTCAAAGGCTTGGTGTAATTGATATTTTATAAGAAGCAGATTAAACTTCAATACAGTTAACACCTCATTTACAAAAAATTGGCTGCCAAAATCGCTAATTAACACATATTTAAAACAATTTCTACAGATATACACAGTATAGTATGATTACTAACTGCATAATAAACAAACATATCCAACAGACACTCACTAATCTGCCATAACAAGCTTCAAAAACTTAAACTCGAAATTTTAGTGAATCTTTTTTTTTAATGAAGATTTTA…
	Cs-Brachyury>NLS::Cas9::NLS	GGCGCGCCTTGGGCGTTGTTGTCTGCCAGTAGTAATAATATTAATATCAACAATAAACATACATAATACCCATTTGTTTTGGCAATTTCTTATCTGAATGCTTCCTGTAAAAACAAATAGGGTTCTGCAACTCTCGGTCTGCATGCTCGGAAACCCGAGCCTAAACTTCCGAGGTGAGACAATGGGAATGTTACGTCACAATCTTCCCAGTGACGTATAAGCCGAAATGCAAATACGAGGTGTTTAAAGTCAACACTTTCAGTAAACAAACATTCCGTCAACGAAGCACCGGCAGCGACACCGAACGGCGTAGCGGCACAGCGGGGTACGGCCACCTACGGCGCAACTTGCACTAACTAATATACCAACCGTCTAATCAAAATATTACTGAACTTTTCG…
	Cs-Brachyury>NLS::Cas9::NLS::P2A::mCherry	GGCGCGCCTTGGGCGTTGTTGTCTGCCAGTAGTAATAATATTAATATCAACAATAAACATACATAATACCCATTTGTTTTGGCAATTTCTTATCTGAATGCTTCCTGTAAAAACAAATAGGGTTCTGCAACTCTCGGTCTGCATGCTCGGAAACCCGAGCCTAAACTTCCGAGGTGAGACAATGGGAATGTTACGTCACAATCTTCCCAGTGACGTATAAGCCGAAATGCAAATACGAGGTGTTTAAAGTCAACACTTTCAGTAAACAAACATTCCGTCAACGAAGCACCGGCAGCGACACCGAACGGCGTAGCGGCACAGCGGGGTACGGCCACCTACGGCGCAACTTGCACTAACTAATATACCAACCGTCTAATCAAAATATTACTGAACTTTTCG…
	Cr-Ef1α>NLS::dCas9::NLS	GGCGCGCCGTGACGGGAAAACGATAGTCGTTATAACACGAGTATTCATACACCTCGTGCGAGCTTACGAGCTACCGTATATGTTACTTTGTGGGCGAATAAAGGTTTTATAAATATAACATTGGTTTTATAAATAAAACAACGCCATTTTAAAGTCGGTTACATAATTCTGTAACTAGTTCAAATTGAACGGTAAACGTAAATAAAAACCTTGACCGTCTTACCCAATTATATAAAAACACTTTGAACGCTTTTTAAGATGGAAGGGTATGGCCATGCCTAGATAATTCTGTGGACCATCTCACCCCAACCTATTACAGAACGGTCGTAATAATGAAAATGGATACCATTTTAGGCATATAGACTGGTTCCTCTACTTTCTAGAAACGTAAGCAGTATA…
	Cr-Ef1α>NLS::dCas9::NLS::KRAB	GGCGCGCCGTGACGGGAAAACGATAGTCGTTATAACACGAGTATTCATACACCTCGTGCGAGCTTACGAGCTACCGTATATGTTACTTTGTGGGCGAATAAAGGTTTTATAAATATAACATTGGTTTTATAAATAAAACAACGCCATTTTAAAGTCGGTTACATAATTCTGTAACTAGTTCAAATTGAACGGTAAACGTAAATAAAAACCTTGACCGTCTTACCCAATTATATAAAAACACTTTGAACGCTTTTTAAGATGGAAGGGTATGGCCATGCCTAGATAATTCTGTGGACCATCTCACCCCAACCTATTACAGAACGGTCGTAATAATGAAAATGGATACCATTTTAGGCATATAGACTGGTTCCTCTACTTTCTAGAAACGTAAGCAGTATA…
	Cr-Ef1α>NLS::dCas9::NLS::KRAB::P2A::mCherry	GGCGCGCCGTGACGGGAAAACGATAGTCGTTATAACACGAGTATTCATACACCTCGTGCGAGCTTACGAGCTACCGTATATGTTACTTTGTGGGCGAATAAAGGTTTTATAAATATAACATTGGTTTTATAAATAAAACAACGCCATTTTAAAGTCGGTTACATAATTCTGTAACTAGTTCAAATTGAACGGTAAACGTAAATAAAAACCTTGACCGTCTTACCCAATTATATAAAAACACTTTGAACGCTTTTTAAGATGGAAGGGTATGGCCATGCCTAGATAATTCTGTGGACCATCTCACCCCAACCTATTACAGAACGGTCGTAATAATGAAAATGGATACCATTTTAGGCATATAGACTGGTTCCTCTACTTTCTAGAAACGTAAGCAGTATA…
	CMV >NLS::dCas9::NLS	GGCGCGCCTAGTTATTAATAGTAATCAATTACGGGGTCATTAGTTCATAGCCCATATATGGAGTTCCGCGTTACATAACTTACGGTAAATGGCCCGCCTGGCTGACCGCCCAACGACCCCCGCCCATTGACGTCAATAATGACGTATGTTCCCATAGTAACGCCAATAGGGACTTTCCATTGACGTCAATGGGTGGAGTATTTACGGTAAACTGCCCACTTGGCAGTACATCAAGTGTATCATATGCCAAGTACGCCCCCTATTGACGTCAATGACGGTAAATGGCCCGCCTGGCATTATGCCCAGTACATGACCTTATGGGACTTTCCTACTTGGCAGTACATCTACGTATTAGTCATCGCTATTACCATGGTGATGCGGTTTTGGCAGTACATCAAT…
	CMV >NLS::dCas9::NLS::KRAB	GGCGCGCCTAGTTATTAATAGTAATCAATTACGGGGTCATTAGTTCATAGCCCATATATGGAGTTCCGCGTTACATAACTTACGGTAAATGGCCCGCCTGGCTGACCGCCCAACGACCCCCGCCCATTGACGTCAATAATGACGTATGTTCCCATAGTAACGCCAATAGGGACTTTCCATTGACGTCAATGGGTGGAGTATTTACGGTAAACTGCCCACTTGGCAGTACATCAAGTGTATCATATGCCAAGTACGCCCCCTATTGACGTCAATGACGGTAAATGGCCCGCCTGGCATTATGCCCAGTACATGACCTTATGGGACTTTCCTACTTGGCAGTACATCTACGTATTAGTCATCGCTATTACCATGGTGATGCGGTTTTGGCAGTACATCAAT…
	CMV >NLS::dCas9::NLS::KRAB::P2A::mCherry	GGCGCGCCTAGTTATTAATAGTAATCAATTACGGGGTCATTAGTTCATAGCCCATATATGGAGTTCCGCGTTACATAACTTACGGTAAATGGCCCGCCTGGCTGACCGCCCAACGACCCCCGCCCATTGACGTCAATAATGACGTATGTTCCCATAGTAACGCCAATAGGGACTTTCCATTGACGTCAATGGGTGGAGTATTTACGGTAAACTGCCCACTTGGCAGTACATCAAGTGTATCATATGCCAAGTACGCCCCCTATTGACGTCAATGACGGTAAATGGCCCGCCTGGCATTATGCCCAGTACATGACCTTATGGGACTTTCCTACTTGGCAGTACATCTACGTATTAGTCATCGCTATTACCATGGTGATGCGGTTTTGGCAGTACATCAAT…
	Cs-Brachyury>NLS::dCas9::NLS::KRAB::P2A::mCherry	GGCGCGCCTTGGGCGTTGTTGTCTGCCAGTAGTAATAATATTAATATCAACAATAAACATACATAATACCCATTTGTTTTGGCAATTTCTTATCTGAATGCTTCCTGTAAAAACAAATAGGGTTCTGCAACTCTCGGTCTGCATGCTCGGAAACCCGAGCCTAAACTTCCGAGGTGAGACAATGGGAATGTTACGTCACAATCTTCCCAGTGACGTATAAGCCGAAATGCAAATACGAGGTGTTTAAAGTCAACACTTTCAGTAAACAAACATTCCGTCAACGAAGCACCGGCAGCGACACCGAACGGCGTAGCGGCACAGCGGGGTACGGCCACCTACGGCGCAACTTGCACTAACTAATATACCAACCGTCTAATCAAAATATTACTGAACTTTTCG…
	Cr-U6>Cr-eBra-sgRNA	AGGCCCTTACGTATTAATTAAGGCGCGCCTGGCGGGTGTATTAAACCACTAAACAAACAATTGCCCCAAGCTCTCTTCACAATTATAAACACTACAAATGTTTGGACAAGAGATTAGCGTGGCTGTGACGAGTAATCTCAAAGGCTTGGTGTAATTGATATTTTATAAGAAGCAGATTAAACTTCAATACAGTTAACACCTCATTTACAAAAAATTGGCTGCCAAAATCGCTAATTAACACATATTTAAAACAATTTCTACAGATATACACAGTATAGTATGATTACTAACTGCATAATAAACAAACATATCCAACAGACACTCACTAATCTGCCATAACAAGCTTCAAAAACTTAAACTCGAAATTTTAGTGAATCTTTTTTTTTAATGAAGATTTTA…
	hU6>sgRNA(F+E)	AGGCCCTTACGTATTAATTAAGGCGCGCCAAGGTCGGGCAGGAAGAGGGCCTATTTCCCATGATTCCTTCATATTTGCATATACGATACAAGGCTGTTAGAGAGATAATTAGAATTAATTTGACTGTAAACACAAAGATATTAGTACAAAATACGTGACGTAGAAAGTAATAATTTCTTGGGTAGTTTGCAGTTTTAAAATTATGTTTTAAAATGGACTATCATATGCTTACCGTAACTTGAAAGTATTTCGATTTCTTGGCTTTATATATCTTGTGGAAAGGACGAAACACCGGTATAGATAGAGACCGAGAGAGGGTCTCAGTTTAAGAGCTATGCTGGAAACAGCATAGCAAGTTTAAATAAGGCTAGTCCGTTATCAACTTGAAAAAGTGGCACC…
	hU6>Control-sgRNA	AGGCCCTTACGTATTAATTAAGGCGCGCCAAGGTCGGGCAGGAAGAGGGCCTATTTCCCATGATTCCTTCATATTTGCATATACGATACAAGGCTGTTAGAGAGATAATTAGAATTAATTTGACTGTAAACACAAAGATATTAGTACAAAATACGTGACGTAGAAAGTAATAATTTCTTGGGTAGTTTGCAGTTTTAAAATTATGTTTTAAAATGGACTATCATATGCTTACCGTAACTTGAAAGTATTTCGATTTCTTGGCTTTATATATCTTGTGGAAAGGACGAAACACCGGTATAGATGCTTTGCTACGATCTACATTGTTTAAGAGCTATGCTGGAAACAGCATAGCAAGTTTAAATAAGGCTAGTCCGTTATCAACTTGAAAAAGTGGCACCG…
	hU6>hCXCR4-sgRNA	AGGCCCTTACGTATTAATTAAGGCGCGCCAAGGTCGGGCAGGAAGAGGGCCTATTTCCCATGATTCCTTCATATTTGCATATACGATACAAGGCTGTTAGAGAGATAATTAGAATTAATTTGACTGTAAACACAAAGATATTAGTACAAAATACGTGACGTAGAAAGTAATAATTTCTTGGGTAGTTTGCAGTTTTAAAATTATGTTTTAAAATGGACTATCATATGCTTACCGTAACTTGAAAGTATTTCGATTTCTTGGCTTTATATATCTTGTGGAAAGGACGAAACACCGGTATAGATGCAGGTAGCAAAGTGACGCCGAGTTTAAGAGCTATGCTGGAAACAGCATAGCAAGTTTAAATAAGGCTAGTCCGTTATCAACTTGAAAAAGTGGCAC…
	CMV>mCherry-CMV>EGFP	TAGTTATTAATAGTAATCAATTACGGGGTCATTAGTTCATAGCCCATATATGGAGTTCCGCGTTACATAACTTACGGTAAATGGCCCGCCTGGCTGACCGCCCAACGACCCCCGCCCATTGACGTCAATAATGACGTATGTTCCCATAGTAACGCCAATAGGGACTTTCCATTGACGTCAATGGGTGGAGTATTTACGGTAAACTGCCCACTTGGCAGTACATCAAGTGTATCATATGCCAAGTACGCCCCCTATTGACGTCAATGACGGTAAATGGCCCGCCTGGCATTATGCCCAGTACATGACCTTATGGGACTTTCCTACTTGGCAGTACATCTACGTATTAGTCATCGCTATTACCATGGTGATGCGGTTTTGGCAGTACATCAATGGGCGTGG…
	mCherry-EGFP	TAGTTATTAATAGTAATCAATTACGGGGTCATTAGTTCATAGCCCATATATGGAGTTCCGGGTTTAGTGAACCGTCAGATCCGCTAGCGCTACCGGACTCAGATCTCGAGCTCAAGCTTCGAATTGCCACCATGGTGAGCAAGGGCGAGGAGGATAACATGGCCATCATCAAGGAGTTCATGCGCTTCAAGGTGCACATGGAGGGCTCCGTGAACGGCCACGAGTTCGAGATCGAGGGCGAGGGCGAGGGCCGCCCCTACGAGGGCACCCAGACCGCCAAGCTGAAGGTGACCAAGGGTGGCCCCCTGCCCTTCGCCTGGGACATCCTGTCCCCTCAGTTCATGTACGGCTCCAAGGCCTACGTGAAGCACCCCGCCGACATCCCCGACTACTTGAAGC…
	Cs-Brachyury>mCherry-Cs-Brachyury>EGFP	TAGTTATTAATAGTAATCAATTACGGGGTCATTAGTTCATAGCCCATATATGGAGTTCCGGGTTTAGTGAACCGTCAGATCCGCTAGCTTGGGCGTTGTTGTCTGCCAGTAGTAATAATATTAATATCAACAATAAACATACATAATACCCATTTGTTTTGGCAATTTCTTATCTGAATGCTTCCTGTAAAAACAAATAGGGTTCTGCAACTCTCGGTCTGCATGCTCGGAAACCCGAGCCTAAACTTCCGAGGTGAGACAATGGGAATGTTACGTCACAATCTTCCCAGTGACGTATAAGCCGAAATGCAAATACGAGGTGTTTAAAGTCAACACTTTCAGTAAACAAACATTCCGTCAACGAAGCACCGGCAGCGACACCGAACGGCGTAGCGGCAC…
	Cr-ChM-1-sgRNA2-Cas9-sensor	TAGTTATTAATAGTAATCAATTACGGGGTCATTAGTTCATAGCCCATATATGGAGTTCCGGGTTTAGTGAACCGTCAGATCCGCTAGCTTGGGCGTTGTTGTCTGCCAGTAGTAATAATATTAATATCAACAATAAACATACATAATACCCATTTGTTTTGGCAATTTCTTATCTGAATGCTTCCTGTAAAAACAAATAGGGTTCTGCAACTCTCGGTCTGCATGCTCGGAAACCCGAGCCTAAACTTCCGAGGTGAGACAATGGGAATGTTACGTCACAATCTTCCCAGTGACGTATAAGCCGAAATGCAAATACGAGGTGTTTAAAGTCAACACTTTCAGTAAACAAACATTCCGTCAACGAAGCACCGGCAGCGACACCGAACGGCGTAGCGGCAC…
Note: the Gateway expression vector, Ex-01 (B3-eBra-bpFOG-B5>B1-GAP43-B2::GFP), was constructed from the entry clone pENTR-L1-Kozak-GAP43-GFP-stop-L2 (Roure et al. 2007), which was generously provided by Patrick Lemaire's laboratory.
